# Supplementary material for: Highly Stereoselective (3+2) Cycloadditions of Levoglucosenone (LGO) with the In Situ-Generated Thiocarbonyl S-Methanides (Thiocarbonyl Ylides) Derived from Aromatic and Cycloaliphatic Thioketones
Source: Molecules. 2026 Jun 23;31(13):2198. doi: 10.3390/molecules31132198 (PMC13363599; doi:10.3390/molecules31132198)
Supplement: Supplementary file 1 [file molecules-31-02198-s001.zip]

Archive with 1 entries (1 files):
- molecules-4331656-supplementary.pdf
